# Supplementary material for: Characterization of fecal deglucuronidation activity in healthy subjects and in patients treated with fecal microbiota transplantation
Source: Drug Metab Dispos. 2025 Nov 20;53(12):100205. doi: 10.1016/j.dmd.2025.100205 (PMC12799528; doi:10.1016/j.dmd.2025.100205)
Supplement: Supplementary Material — Appendix B [file mmc2.xlsx]

## Sheet: Contents
SUPPLEMENTAL MATERIALS
Characterization of fecal deglucuronidation activity in healthy subjects and in patients treated with fecal microbiota transplantation
Arttu Uoti, Oona Neulasalmi, Kaisa Hiippala, Timo Oksanen, Perttu Arkkila, Lauri Puustinen, Reetta Satokari, Noora Sjöstedt *
* Corresponding author (noora.sjostedt@helsinki.fi)
Table of contents
SUPPLEMENTAL DATA
Supplemental Material 2. Correlation of top genus abundances with deglucuronidation rates.
Supplemental Material 3. Correlation of top species abundances with deglucuronidation rates.
Supplemental Material 4. Differential abundance of top genera between high and low deglucuronidation activity donors' microbiotas.
Supplemental Material 5. Differential abundance of top species between high and low deglucuronidation activity donors' microbiotas.
Supplemental Material 6. Differential abundance of top genera between female and male donors' microbiotas.
Supplemental Material 7. Differential abundance of top species between female and male donors' microbiotas.

## Sheet: Supplemental Material 2
Supplemental Material 2. Correlation of top genus abundances with deglucuronidation rates. CI = confidence interval, ρ = Spearman correlation coefficient, sig = significant, ns = not significant, * = p < 0.05, ** = p < 0.01, *** = p < 0.001, adjusted p = Benjamini-Hochberg-adjusted p-value.
Correlation	lower 95% CI	ρ	upper 95% CI	p	sig	adjusted p
4-MUG-Acutalibacter	-0.0512899	0.538462	0.849765	0.0708943	ns	0.580044
PNPG-Acutalibacter	-0.357061	0.272727	0.73205	0.391097	ns	0.828205
Indomethacin-G-Acutalibacter	-0.350438	0.27972	0.735544	0.378569	ns	0.828205
Telmisartan-G-Acutalibacter	-0.323299	0.307692	0.749282	0.330589	ns	0.772806
Estradiol-17G-Acutalibacter	-0.166051	0.481818	0.839152	0.133434	ns	0.649138
Testosterone-G-Acutalibacter	-0.343751	0.286713	0.739014	0.366251	ns	0.813892
4-MUG-Agathobacter	-0.460735	0.153846	0.668706	0.633091	ns	0.941788
PNPG-Agathobacter	-0.382936	0.244755	0.717827	0.443262	ns	0.839865
Indomethacin-G-Agathobacter	-0.280547	0.34965	0.7692	0.265239	ns	0.70299
Telmisartan-G-Agathobacter	-0.519932	0.0769231	0.623308	0.812183	ns	0.981739
Estradiol-17G-Agathobacter	-0.622656	-0.0363636	0.576078	0.915468	ns	0.982792
Testosterone-G-Agathobacter	-0.559661	0.020979	0.587804	0.948402	ns	0.982792
4-MUG-Agathobaculum	-0.74246	-0.293706	0.336999	0.354148	ns	0.796832
PNPG-Agathobaculum	-0.601379	-0.041958	0.545069	0.896986	ns	0.982792
Indomethacin-G-Agathobaculum	-0.530112	0.0629371	0.614638	0.845931	ns	0.982371
Telmisartan-G-Agathobaculum	-0.74246	-0.293706	0.336999	0.354148	ns	0.796832
Estradiol-17G-Agathobaculum	-0.806383	-0.4	0.262976	0.222868	ns	0.69166
Testosterone-G-Agathobaculum	-0.680455	-0.174825	0.443582	0.586824	ns	0.941788
4-MUG-Alistipes	0.196465	0.692308	0.906172	0.012593	*	0.323821
PNPG-Alistipes	0.146159	0.664336	0.896453	0.0184527	*	0.415186
Indomethacin-G-Alistipes	-0.0707094	0.524476	0.844258	0.0800194	ns	0.611055
Telmisartan-G-Alistipes	0.235988	0.713287	0.913316	0.00920178	**	0.323821
Estradiol-17G-Alistipes	-0.330122	0.336364	0.779046	0.311824	ns	0.772806
Testosterone-G-Alistipes	-0.186821	0.433566	0.806733	0.159106	ns	0.673538
4-MUG-Anaerobutyricum	-0.455068	0.160839	0.672651	0.617523	ns	0.941788
PNPG-Anaerobutyricum	-0.578573	-0.00699301	0.569193	0.982792	ns	0.982792
Indomethacin-G-Anaerobutyricum	-0.640254	-0.104895	0.499049	0.745609	ns	0.981739
Telmisartan-G-Anaerobutyricum	-0.509579	0.0909091	0.631846	0.778725	ns	0.981739
Estradiol-17G-Anaerobutyricum	-0.52515	0.109091	0.66542	0.749509	ns	0.981739
Testosterone-G-Anaerobutyricum	-0.660728	-0.13986	0.471921	0.664633	ns	0.95709
4-MUG-Anaerostipes	-0.535139	0.0559441	0.610253	0.862898	ns	0.982792
PNPG-Anaerostipes	-0.583206	-0.013986	0.564446	0.96559	ns	0.982792
Indomethacin-G-Anaerostipes	-0.395514	0.230769	0.710565	0.470532	ns	0.846958
Telmisartan-G-Anaerostipes	-0.656694	-0.132867	0.477441	0.680598	ns	0.95709
Estradiol-17G-Anaerostipes	-0.469235	0.181818	0.70482	0.592615	ns	0.941788
Testosterone-G-Anaerostipes	-0.587804	-0.020979	0.559661	0.948402	ns	0.982792
4-MUG-Bacteroides	-0.61899	-0.0699301	0.525043	0.829024	ns	0.981739
PNPG-Bacteroides	-0.69195	-0.195804	0.425964	0.541936	ns	0.920268
Indomethacin-G-Bacteroides	-0.724988	-0.258741	0.37012	0.416775	ns	0.832101
Telmisartan-G-Bacteroides	-0.640254	-0.104895	0.499049	0.745609	ns	0.981739
Estradiol-17G-Bacteroides	-0.798746	-0.381818	0.282839	0.24656	ns	0.70299
Testosterone-G-Bacteroides	-0.852494	-0.545455	0.0414099	0.0666119	ns	0.580044
4-MUG-Bifidobacterium	-0.525043	0.0699301	0.61899	0.829024	ns	0.981739
PNPG-Bifidobacterium	-0.43189	0.188811	0.688146	0.556737	ns	0.927895
Indomethacin-G-Bifidobacterium	-0.460735	0.153846	0.668706	0.633091	ns	0.941788
Telmisartan-G-Bifidobacterium	-0.514777	0.0839161	0.627593	0.795415	ns	0.981739
Estradiol-17G-Bifidobacterium	-0.504805	0.136364	0.680567	0.689309	ns	0.961827
Testosterone-G-Bifidobacterium	-0.514777	0.0839161	0.627593	0.795415	ns	0.981739
4-MUG-Blautia	-0.499049	0.104895	0.640254	0.745609	ns	0.981739
PNPG-Blautia	-0.61899	-0.0699301	0.525043	0.829024	ns	0.981739
Indomethacin-G-Blautia	-0.554836	0.027972	0.592364	0.931234	ns	0.982792
Telmisartan-G-Blautia	-0.601379	-0.041958	0.545069	0.896986	ns	0.982792
Estradiol-17G-Blautia	-0.655061	-0.0909091	0.538323	0.790373	ns	0.981739
Testosterone-G-Blautia	-0.710565	-0.230769	0.395514	0.470532	ns	0.846958
4-MUG-Collinsella	-0.283574	0.346761	0.767854	0.269479	ns	0.70299
PNPG-Collinsella	-0.40137	0.224168	0.707101	0.483666	ns	0.854915
Indomethacin-G-Collinsella	-0.530032	0.0630474	0.614707	0.845664	ns	0.982371
Telmisartan-G-Collinsella	-0.283574	0.346761	0.767854	0.269479	ns	0.70299
Estradiol-17G-Collinsella	-0.582085	0.0273349	0.617091	0.936414	ns	0.982792
Testosterone-G-Collinsella	-0.732289	-0.273205	0.35661	0.390234	ns	0.828205
4-MUG-Coprococcus	-0.389254	0.237762	0.714209	0.456801	ns	0.846958
PNPG-Coprococcus	-0.23514	0.391608	0.788336	0.208063	ns	0.679966
Indomethacin-G-Coprococcus	-0.477441	0.132867	0.656694	0.680598	ns	0.95709
Telmisartan-G-Coprococcus	-0.195088	0.426573	0.803716	0.1667	ns	0.673538
Estradiol-17G-Coprococcus	-0.483721	0.163636	0.695263	0.630685	ns	0.941788
Testosterone-G-Coprococcus	-0.477441	0.132867	0.656694	0.680598	ns	0.95709
4-MUG-Dorea	-0.525043	0.0699301	0.61899	0.829024	ns	0.981739
PNPG-Dorea	-0.587804	-0.020979	0.559661	0.948402	ns	0.982792
Indomethacin-G-Dorea	-0.72142	-0.251748	0.376558	0.429919	ns	0.832101
Telmisartan-G-Dorea	-0.460735	0.153846	0.668706	0.633091	ns	0.941788
Estradiol-17G-Dorea	-0.695263	-0.163636	0.483721	0.630685	ns	0.941788
Testosterone-G-Dorea	-0.803716	-0.426573	0.195088	0.1667	ns	0.673538
4-MUG-Enterocloster	-0.578573	-0.00699301	0.569193	0.982792	ns	0.982792
PNPG-Enterocloster	-0.631846	-0.0909091	0.509579	0.778725	ns	0.981739
Indomethacin-G-Enterocloster	-0.749282	-0.307692	0.323299	0.330589	ns	0.772806
Telmisartan-G-Enterocloster	-0.530112	0.0629371	0.614638	0.845931	ns	0.982371
Estradiol-17G-Enterocloster	-0.88231	-0.6	-0.000195268	0.0510033	ns	0.580044
Testosterone-G-Enterocloster	-0.927245	-0.755245	-0.320075	0.00450844	**	0.300243
4-MUG-Erysipelotrichaceae UCG-003	-0.330183	0.300699	0.745883	0.34226	ns	0.78983
PNPG-Erysipelotrichaceae UCG-003	-0.376558	0.251748	0.72142	0.429919	ns	0.832101
Indomethacin-G-Erysipelotrichaceae UCG-003	-0.30224	0.328671	0.759342	0.296904	ns	0.763468
Telmisartan-G-Erysipelotrichaceae UCG-003	-0.395514	0.230769	0.710565	0.470532	ns	0.846958
Estradiol-17G-Erysipelotrichaceae UCG-003	-0.557521	0.0636364	0.639114	0.852539	ns	0.982792
Testosterone-G-Erysipelotrichaceae UCG-003	-0.554836	0.027972	0.592364	0.931234	ns	0.982792
4-MUG-Faecalibacterium	-0.117362	0.48951	0.830187	0.106252	ns	0.616949
PNPG-Faecalibacterium	-0.011065	0.566434	0.86058	0.0548421	ns	0.580044
Indomethacin-G-Faecalibacterium	0.11011	0.643357	0.889014	0.0240032	*	0.432057
Telmisartan-G-Faecalibacterium	-0.15285	0.461538	0.818609	0.130948	ns	0.649138
Estradiol-17G-Faecalibacterium	-0.339194	0.327273	0.774998	0.325895	ns	0.772806
Testosterone-G-Faecalibacterium	-0.135301	0.475524	0.824434	0.118176	ns	0.625637
4-MUG-Fusicatenibacter	-0.749282	-0.307692	0.323299	0.330589	ns	0.772806
PNPG-Fusicatenibacter	-0.545069	0.041958	0.601379	0.896986	ns	0.982792
Indomethacin-G-Fusicatenibacter	-0.455068	0.160839	0.672651	0.617523	ns	0.941788
Telmisartan-G-Fusicatenibacter	-0.706895	-0.223776	0.401716	0.484452	ns	0.854915
Estradiol-17G-Fusicatenibacter	-0.633686	-0.0545455	0.563777	0.873447	ns	0.982792
Testosterone-G-Fusicatenibacter	-0.376558	0.251748	0.72142	0.429919	ns	0.832101
4-MUG-Gemmiger	-0.265035	0.364274	0.775956	0.244376	ns	0.70299
PNPG-Gemmiger	-0.24602	0.381787	0.783924	0.220708	ns	0.69166
Indomethacin-G-Gemmiger	-0.268781	0.360771	0.774347	0.249283	ns	0.70299
Telmisartan-G-Gemmiger	-0.234373	0.392295	0.788643	0.207197	ns	0.679966
Estradiol-17G-Gemmiger	0.090014	0.654545	0.900746	0.0288646	*	0.47233
Testosterone-G-Gemmiger	0.308273	0.749563	0.925386	0.00500405	**	0.300243
4-MUG-Lachnoclostridium	-0.749282	-0.307692	0.323299	0.330589	ns	0.772806
PNPG-Lachnoclostridium	-0.569193	0.00699301	0.578573	0.982792	ns	0.982792
Indomethacin-G-Lachnoclostridium	-0.695726	-0.202797	0.419985	0.527302	ns	0.903947
Telmisartan-G-Lachnoclostridium	-0.564446	0.013986	0.583206	0.96559	ns	0.982792
Estradiol-17G-Lachnoclostridium	-0.897734	-0.645455	-0.0743782	0.0319628	*	0.479442
Testosterone-G-Lachnoclostridium	-0.824434	-0.475524	0.135301	0.118176	ns	0.625637
4-MUG-Lachnospira	-0.791452	-0.398601	0.227296	0.199335	ns	0.679966
PNPG-Lachnospira	-0.849765	-0.538462	0.0512899	0.0708943	ns	0.580044
Indomethacin-G-Lachnospira	-0.797624	-0.412587	0.211361	0.182564	ns	0.673538
Telmisartan-G-Lachnospira	-0.857901	-0.559441	0.0212996	0.0585895	ns	0.580044
Estradiol-17G-Lachnospira	-0.779046	-0.336364	0.330122	0.311824	ns	0.772806
Testosterone-G-Lachnospira	-0.809731	-0.440559	0.178465	0.151735	ns	0.673538
4-MUG-Lachnospiraceae ND3007 group	-0.37012	0.258741	0.724988	0.416775	ns	0.832101
PNPG-Lachnospiraceae ND3007 group	-0.203268	0.41958	0.80068	0.174519	ns	0.673538
Indomethacin-G-Lachnospiraceae ND3007 group	-0.21937	0.405594	0.794548	0.190836	ns	0.673538
Telmisartan-G-Lachnospiraceae ND3007 group	-0.382936	0.244755	0.717827	0.443262	ns	0.839865
Estradiol-17G-Lachnospiraceae ND3007 group	-0.10619	0.527273	0.856302	0.0955652	ns	0.616949
Testosterone-G-Lachnospiraceae ND3007 group	0.00977358	0.58042	0.86589	0.047856	*	0.580044
4-MUG-Lachnospiraceae NK4A136 group	-0.535139	0.0559441	0.610253	0.862898	ns	0.982792
PNPG-Lachnospiraceae NK4A136 group	-0.488338	0.118881	0.648536	0.712884	ns	0.979536
Indomethacin-G-Lachnospiraceae NK4A136 group	-0.554836	0.027972	0.592364	0.931234	ns	0.982792
Telmisartan-G-Lachnospiraceae NK4A136 group	-0.519932	0.0769231	0.623308	0.812183	ns	0.981739
Estradiol-17G-Lachnospiraceae NK4A136 group	-0.382766	0.281818	0.754193	0.401145	ns	0.829955
Testosterone-G-Lachnospiraceae NK4A136 group	-0.203268	0.41958	0.80068	0.174519	ns	0.673538
4-MUG-Lachnospiraceae UCG-004	-0.772443	-0.356643	0.27317	0.255138	ns	0.70299
PNPG-Lachnospiraceae UCG-004	-0.824434	-0.475524	0.135301	0.118176	ns	0.625637
Indomethacin-G-Lachnospiraceae UCG-004	-0.788336	-0.391608	0.23514	0.208063	ns	0.679966
Telmisartan-G-Lachnospiraceae UCG-004	-0.841478	-0.517483	0.0802529	0.0848688	ns	0.611055
Estradiol-17G-Lachnospiraceae UCG-004	-0.469235	0.181818	0.70482	0.592615	ns	0.941788
Testosterone-G-Lachnospiraceae UCG-004	-0.631846	-0.0909091	0.509579	0.778725	ns	0.981739
4-MUG-Mediterraneibacter	-0.554836	0.027972	0.592364	0.931234	ns	0.982792
PNPG-Mediterraneibacter	-0.660728	-0.13986	0.471921	0.664633	ns	0.95709
Indomethacin-G-Mediterraneibacter	-0.695726	-0.202797	0.419985	0.527302	ns	0.903947
Telmisartan-G-Mediterraneibacter	-0.583206	-0.013986	0.564446	0.96559	ns	0.982792
Estradiol-17G-Mediterraneibacter	-0.617053	-0.0272727	0.582126	0.936558	ns	0.982792
Testosterone-G-Mediterraneibacter	-0.672651	-0.160839	0.455068	0.617523	ns	0.941788
4-MUG-Oscillibacter	-0.640254	-0.104895	0.499049	0.745609	ns	0.981739
PNPG-Oscillibacter	-0.7692	-0.34965	0.280547	0.265239	ns	0.70299
Indomethacin-G-Oscillibacter	-0.833036	-0.496503	0.108241	0.100603	ns	0.616949
Telmisartan-G-Oscillibacter	-0.640254	-0.104895	0.499049	0.745609	ns	0.981739
Estradiol-17G-Oscillibacter	-0.810152	-0.409091	0.252829	0.211545	ns	0.679966
Testosterone-G-Oscillibacter	-0.852494	-0.545455	0.0414099	0.0666119	ns	0.580044
4-MUG-Parabacteroides	-0.569193	0.00699301	0.578573	0.982792	ns	0.982792
PNPG-Parabacteroides	-0.627593	-0.0839161	0.514777	0.795415	ns	0.981739
Indomethacin-G-Parabacteroides	-0.631846	-0.0909091	0.509579	0.778725	ns	0.981739
Telmisartan-G-Parabacteroides	-0.648536	-0.118881	0.488338	0.712884	ns	0.979536
Estradiol-17G-Parabacteroides	-0.617053	-0.0272727	0.582126	0.936558	ns	0.982792
Testosterone-G-Parabacteroides	-0.676567	-0.167832	0.449351	0.602099	ns	0.941788
4-MUG-Roseburia	-0.891508	-0.65035	-0.121973	0.0220342	*	0.432057
PNPG-Roseburia	-0.86589	-0.58042	-0.00977358	0.047856	*	0.580044
Indomethacin-G-Roseburia	-0.908567	-0.699301	-0.209463	0.0113742	*	0.323821
Telmisartan-G-Roseburia	-0.833036	-0.496503	0.108241	0.100603	ns	0.616949
Estradiol-17G-Roseburia	-0.964058	-0.863636	-0.547307	0.000611694	***	0.110105
Testosterone-G-Roseburia	-0.906172	-0.692308	-0.196465	0.012593	*	0.323821
4-MUG-Ruminococcus	-0.43189	0.188811	0.688146	0.556737	ns	0.927895
PNPG-Ruminococcus	-0.389254	0.237762	0.714209	0.456801	ns	0.846958
Indomethacin-G-Ruminococcus	-0.376558	0.251748	0.72142	0.429919	ns	0.832101
Telmisartan-G-Ruminococcus	-0.477441	0.132867	0.656694	0.680598	ns	0.95709
Estradiol-17G-Ruminococcus	-0.649801	-0.0818182	0.544796	0.81099	ns	0.981739
Testosterone-G-Ruminococcus	-0.460735	0.153846	0.668706	0.633091	ns	0.941788
4-MUG-Streptococcus	-0.849765	-0.538462	0.0512899	0.0708943	ns	0.580044
PNPG-Streptococcus	-0.794548	-0.405594	0.21937	0.190836	ns	0.673538
Indomethacin-G-Streptococcus	-0.809731	-0.440559	0.178465	0.151735	ns	0.673538
Telmisartan-G-Streptococcus	-0.803716	-0.426573	0.195088	0.1667	ns	0.673538
Estradiol-17G-Streptococcus	-0.802581	-0.390909	0.272978	0.23454	ns	0.70299
Testosterone-G-Streptococcus	-0.699476	-0.20979	0.413951	0.512841	ns	0.896227
4-MUG-UCG-002	-0.35661	0.273205	0.732289	0.390234	ns	0.828205
PNPG-UCG-002	-0.283574	0.346761	0.767854	0.269479	ns	0.70299
Indomethacin-G-UCG-002	-0.468942	0.143608	0.662877	0.656129	ns	0.95709
Telmisartan-G-UCG-002	-0.210528	0.413311	0.797941	0.181721	ns	0.673538
Estradiol-17G-UCG-002	-0.382766	0.281818	0.754193	0.401145	ns	0.829955
Testosterone-G-UCG-002	-0.279904	0.350263	0.769485	0.264344	ns	0.70299
4-MUG-UCG-005	-0.151845	0.462347	0.818948	0.130186	ns	0.649138
PNPG-UCG-005	-0.0931793	0.507882	0.837635	0.0918458	ns	0.616949
Indomethacin-G-UCG-005	-0.214555	0.409808	0.796404	0.185824	ns	0.673538
Telmisartan-G-UCG-005	-0.0790212	0.51839	0.84184	0.0842288	ns	0.611055
Estradiol-17G-UCG-005	-0.221489	0.436364	0.821262	0.179665	ns	0.673538
Testosterone-G-UCG-005	-0.116248	0.490369	0.830538	0.105548	ns	0.616949

## Sheet: Supplemental Material 3
Supplemental Material 3. Correlation of top species abundances with deglucuronidation rates. CI = confidence interval, ρ = Spearman correlation coefficient, sig = significant, ns = not significant, * = p < 0.05, ** = p < 0.01, *** = p < 0.001, adjusted p = Benjamini-Hochberg-adjusted p-value.
Correlation	lower 95% CI	ρ	upper 95% CI	p	sig	adjusted p
4-MUG-Agathobaculum butyriciproducens	-0.712604	-0.234676	0.392023	0.462837	ns	0.867675
PNPG-Agathobaculum butyriciproducens	-0.557224	0.0245184	0.590116	0.93971	ns	0.972114
Indomethacin-G-Agathobaculum butyriciproducens	-0.463338	0.150613	0.666872	0.640335	ns	0.899597
Telmisartan-G-Agathobaculum butyriciproducens	-0.71985	-0.248687	0.379357	0.435736	ns	0.867675
Estradiol-17G-Agathobaculum butyriciproducens	-0.798746	-0.381818	0.282839	0.24656	ns	0.785542
Testosterone-G-Agathobaculum butyriciproducens	-0.608105	-0.0525395	0.537571	0.871178	ns	0.951263
4-MUG-Alistipes finegoldii	-0.343101	0.287389	0.739348	0.365072	ns	0.839329
PNPG-Alistipes finegoldii	-0.583829	-0.0149293	0.563803	0.963271	ns	0.986135
Indomethacin-G-Alistipes finegoldii	-0.686947	-0.186617	0.433738	0.561416	ns	0.899597
Telmisartan-G-Alistipes finegoldii	-0.346681	0.283657	0.7375	0.371608	ns	0.839329
Estradiol-17G-Alistipes finegoldii	-0.662594	-0.104093	0.528802	0.760688	ns	0.94391
Testosterone-G-Alistipes finegoldii	-0.73004	-0.268728	0.360821	0.398356	ns	0.851989
4-MUG-Alistipes obesi	-0.46424	0.14949	0.666234	0.642858	ns	0.899597
PNPG-Alistipes obesi	-0.40757	0.217116	0.703375	0.49788	ns	0.878477
Indomethacin-G-Alistipes obesi	-0.489437	0.117456	0.647698	0.716199	ns	0.924127
Telmisartan-G-Alistipes obesi	-0.394993	0.231353	0.71087	0.469378	ns	0.867675
Estradiol-17G-Alistipes obesi	-0.398001	0.265188	0.746336	0.430638	ns	0.867675
Testosterone-G-Alistipes obesi	-0.44393	0.174405	0.680222	0.587738	ns	0.899597
4-MUG-Alistipes putredinis	0.0436394	0.602453	0.874126	0.0381595	*	0.572392
PNPG-Alistipes putredinis	-0.00442117	0.570929	0.862294	0.0525236	ns	0.581454
Indomethacin-G-Alistipes putredinis	-0.147481	0.46585	0.820413	0.126919	ns	0.676902
Telmisartan-G-Alistipes putredinis	0.0436394	0.602453	0.874126	0.0381595	*	0.572392
Estradiol-17G-Alistipes putredinis	-0.365685	0.3	0.76263	0.370083	ns	0.839329
Testosterone-G-Alistipes putredinis	-0.226508	0.3993	0.791762	0.198476	ns	0.710959
4-MUG-Anaerostipes hadrus	-0.540124	0.048951	0.605833	0.879919	ns	0.951263
PNPG-Anaerostipes hadrus	-0.592364	-0.027972	0.554836	0.931234	ns	0.972114
Indomethacin-G-Anaerostipes hadrus	-0.401716	0.223776	0.706895	0.484452	ns	0.867675
Telmisartan-G-Anaerostipes hadrus	-0.668706	-0.153846	0.460735	0.633091	ns	0.899597
Estradiol-17G-Anaerostipes hadrus	-0.544796	0.0818182	0.649801	0.81099	ns	0.945855
Testosterone-G-Anaerostipes hadrus	-0.573902	0	0.573902	1	ns	1
4-MUG-Bacteroides caccae	-0.640696	-0.105636	0.498486	0.743865	ns	0.941853
PNPG-Bacteroides caccae	-0.685021	-0.183103	0.436687	0.56894	ns	0.899597
Indomethacin-G-Bacteroides caccae	-0.711417	-0.2324	0.394059	0.467313	ns	0.867675
Telmisartan-G-Bacteroides caccae	-0.632235	-0.0915516	0.509099	0.777196	ns	0.94391
Estradiol-17G-Bacteroides caccae	-0.7639	-0.302765	0.363047	0.36547	ns	0.839329
Testosterone-G-Bacteroides caccae	-0.831599	-0.49297	0.112862	0.103432	ns	0.636503
4-MUG-Bacteroides fragilis	-0.753727	-0.316909	0.314123	0.315544	ns	0.797163
PNPG-Bacteroides fragilis	-0.805019	-0.429588	0.191535	0.163399	ns	0.701895
Indomethacin-G-Bacteroides fragilis	-0.770349	-0.352121	0.277949	0.261643	ns	0.785542
Telmisartan-G-Bacteroides fragilis	-0.798901	-0.415503	0.207997	0.179182	ns	0.710959
Estradiol-17G-Bacteroides fragilis	-0.691177	-0.15597	0.489725	0.646989	ns	0.899597
Testosterone-G-Bacteroides fragilis	-0.692699	-0.197188	0.424785	0.539027	ns	0.897149
4-MUG-Bacteroides thetaiotaomicron	-0.846006	-0.528897	0.064618	0.0770524	ns	0.581454
PNPG-Bacteroides thetaiotaomicron	-0.850135	-0.539405	0.0499631	0.0703056	ns	0.581454
Indomethacin-G-Bacteroides thetaiotaomicron	-0.735788	-0.280211	0.349971	0.377698	ns	0.839329
Telmisartan-G-Bacteroides thetaiotaomicron	-0.913738	-0.714537	-0.238395	0.00902393	**	0.325437
Estradiol-17G-Bacteroides thetaiotaomicron	-0.781399	-0.341687	0.324753	0.303741	ns	0.785542
Testosterone-G-Bacteroides thetaiotaomicron	-0.737528	-0.283713	0.346627	0.37151	ns	0.839329
4-MUG-Bacteroides uniformis	-0.253684	0.374782	0.780753	0.230003	ns	0.774644
PNPG-Bacteroides uniformis	-0.514668	0.0840632	0.627683	0.795063	ns	0.945047
Indomethacin-G-Bacteroides uniformis	-0.623391	-0.0770579	0.519833	0.811859	ns	0.945855
Telmisartan-G-Bacteroides uniformis	-0.305215	0.325745	0.757951	0.301483	ns	0.785542
Estradiol-17G-Bacteroides uniformis	-0.544664	0.0820048	0.649909	0.810566	ns	0.945855
Testosterone-G-Bacteroides uniformis	-0.718048	-0.245184	0.382546	0.442438	ns	0.867675
4-MUG-Bacteroides vulgatus	-0.307032	0.323952	0.757097	0.304307	ns	0.785542
PNPG-Bacteroides vulgatus	-0.361866	0.267612	0.729478	0.400392	ns	0.851989
Indomethacin-G-Bacteroides vulgatus	-0.498486	0.105636	0.640696	0.743865	ns	0.941853
Telmisartan-G-Bacteroides vulgatus	-0.270493	0.359164	0.773606	0.251553	ns	0.785542
Estradiol-17G-Bacteroides vulgatus	-0.599875	0	0.599875	1	ns	1
Testosterone-G-Bacteroides vulgatus	-0.757097	-0.323952	0.307032	0.304307	ns	0.785542
4-MUG-Bifidobacterium longum	-0.685021	-0.183103	0.436687	0.56894	ns	0.899597
PNPG-Bifidobacterium longum	-0.606052	-0.049297	0.539879	0.879075	ns	0.951263
Indomethacin-G-Bifidobacterium longum	-0.610502	-0.0563394	0.534856	0.861937	ns	0.951263
Telmisartan-G-Bifidobacterium longum	-0.669321	-0.154933	0.459857	0.630661	ns	0.899597
Estradiol-17G-Bifidobacterium longum	-0.544262	0.0825723	0.650239	0.809276	ns	0.945855
Testosterone-G-Bifidobacterium longum	-0.54486	0.0422546	0.601568	0.896261	ns	0.952551
4-MUG-Bilophila wadsworthia	-0.653149	-0.126764	0.482219	0.69463	ns	0.913683
PNPG-Bilophila wadsworthia	-0.792702	-0.401418	0.224113	0.195884	ns	0.710959
Indomethacin-G-Bilophila wadsworthia	-0.817021	-0.457758	0.157528	0.134549	ns	0.701895
Telmisartan-G-Bilophila wadsworthia	-0.740015	-0.28874	0.341801	0.362722	ns	0.839329
Estradiol-17G-Bilophila wadsworthia	-0.696063	-0.165145	0.482533	0.627495	ns	0.899597
Testosterone-G-Bilophila wadsworthia	-0.792702	-0.401418	0.224113	0.195884	ns	0.710959
4-MUG-Blautia faecis	-0.258191	0.370629	0.778863	0.235621	ns	0.774644
PNPG-Blautia faecis	-0.250586	0.377622	0.782041	0.226206	ns	0.774644
Indomethacin-G-Blautia faecis	-0.37012	0.258741	0.724988	0.416775	ns	0.867675
Telmisartan-G-Blautia faecis	-0.287851	0.342657	0.765936	0.275567	ns	0.785542
Estradiol-17G-Blautia faecis	-0.504805	0.136364	0.680567	0.689309	ns	0.913683
Testosterone-G-Blautia faecis	-0.443582	0.174825	0.680455	0.586824	ns	0.899597
4-MUG-Blautia massiliensis	-0.401716	0.223776	0.706895	0.484452	ns	0.867675
PNPG-Blautia massiliensis	-0.43189	0.188811	0.688146	0.556737	ns	0.899597
Indomethacin-G-Blautia massiliensis	-0.477441	0.132867	0.656694	0.680598	ns	0.913683
Telmisartan-G-Blautia massiliensis	-0.443582	0.174825	0.680455	0.586824	ns	0.899597
Estradiol-17G-Blautia massiliensis	-0.356972	0.309091	0.766791	0.355028	ns	0.839329
Testosterone-G-Blautia massiliensis	-0.569193	0.00699301	0.578573	0.982792	ns	0.995232
4-MUG-Blautia obeum	-0.449351	0.167832	0.676567	0.602099	ns	0.899597
PNPG-Blautia obeum	-0.466352	0.146853	0.664732	0.648796	ns	0.899597
Indomethacin-G-Blautia obeum	-0.482913	0.125874	0.65263	0.696683	ns	0.913683
Telmisartan-G-Blautia obeum	-0.413951	0.20979	0.699476	0.512841	ns	0.883827
Estradiol-17G-Blautia obeum	-0.72338	-0.218182	0.439173	0.519248	ns	0.883827
Testosterone-G-Blautia obeum	-0.530112	0.0629371	0.614638	0.845931	ns	0.951263
4-MUG-Colidextribacter massiliensis	-0.193624	0.427817	0.804254	0.165333	ns	0.701895
PNPG-Colidextribacter massiliensis	0.0773945	0.623598	0.881887	0.0302549	*	0.572392
Indomethacin-G-Colidextribacter massiliensis	0.258989	0.725114	0.91729	0.00762017	**	0.325437
Telmisartan-G-Colidextribacter massiliensis	-0.243239	0.38431	0.785062	0.217416	ns	0.75623
Estradiol-17G-Colidextribacter massiliensis	0.125522	0.674601	0.907309	0.0227877	*	0.546906
Testosterone-G-Colidextribacter massiliensis	0.287932	0.739616	0.922112	0.00596952	**	0.325437
4-MUG-Collinsella aerofaciens	-0.283574	0.346761	0.767854	0.269479	ns	0.785542
PNPG-Collinsella aerofaciens	-0.40137	0.224168	0.707101	0.483666	ns	0.867675
Indomethacin-G-Collinsella aerofaciens	-0.530032	0.0630474	0.614707	0.845664	ns	0.951263
Telmisartan-G-Collinsella aerofaciens	-0.283574	0.346761	0.767854	0.269479	ns	0.785542
Estradiol-17G-Collinsella aerofaciens	-0.582085	0.0273349	0.617091	0.936414	ns	0.972114
Testosterone-G-Collinsella aerofaciens	-0.732289	-0.273205	0.35661	0.390234	ns	0.851419
4-MUG-Coprococcus catus	-0.3365	0.294221	0.742713	0.353265	ns	0.839329
PNPG-Coprococcus catus	-0.111686	0.493871	0.831966	0.102705	ns	0.636503
Indomethacin-G-Coprococcus catus	-0.129782	0.479861	0.826226	0.114389	ns	0.653653
Telmisartan-G-Coprococcus catus	-0.301653	0.329247	0.759615	0.296007	ns	0.785542
Estradiol-17G-Coprococcus catus	-0.43142	0.227273	0.727908	0.501536	ns	0.878477
Testosterone-G-Coprococcus catus	-0.21856	0.406305	0.794862	0.189985	ns	0.710959
4-MUG-Coprococcus comes	-0.198321	0.423819	0.802522	0.169753	ns	0.702428
PNPG-Coprococcus comes	-0.185917	0.434326	0.80706	0.158294	ns	0.701895
Indomethacin-G-Coprococcus comes	-0.488177	0.119089	0.648658	0.7124	ns	0.924127
Telmisartan-G-Coprococcus comes	0.0715062	0.619966	0.880564	0.0315202	*	0.572392
Estradiol-17G-Coprococcus comes	-0.66556	-0.10934	0.524968	0.748953	ns	0.941853
Testosterone-G-Coprococcus comes	-0.714425	-0.238179	0.388879	0.455989	ns	0.867675
4-MUG-Dorea formicigenerans	-0.530112	0.0629371	0.614638	0.845931	ns	0.951263
PNPG-Dorea formicigenerans	-0.631846	-0.0909091	0.509579	0.778725	ns	0.94391
Indomethacin-G-Dorea formicigenerans	-0.583206	-0.013986	0.564446	0.96559	ns	0.986135
Telmisartan-G-Dorea formicigenerans	-0.65263	-0.125874	0.482913	0.696683	ns	0.913683
Estradiol-17G-Dorea formicigenerans	-0.569962	0.0454545	0.6282	0.894427	ns	0.952551
Testosterone-G-Dorea formicigenerans	-0.631846	-0.0909091	0.509579	0.778725	ns	0.94391
4-MUG-Dorea longicatena	-0.592493	-0.0281697	0.5547	0.930749	ns	0.972114
PNPG-Dorea longicatena	-0.632235	-0.0915516	0.509099	0.777196	ns	0.94391
Indomethacin-G-Dorea longicatena	-0.760443	-0.330994	0.29987	0.293298	ns	0.785542
Telmisartan-G-Dorea longicatena	-0.503815	0.098594	0.636481	0.760484	ns	0.94391
Estradiol-17G-Dorea longicatena	-0.7639	-0.302765	0.363047	0.36547	ns	0.839329
Testosterone-G-Dorea longicatena	-0.851252	-0.542267	0.0459277	0.0685411	ns	0.581454
4-MUG-Erysipelotrichaceae UCG-003 bacterium	0.209463	0.699301	0.908567	0.0113742	*	0.341226
PNPG-Erysipelotrichaceae UCG-003 bacterium	-0.0512899	0.538462	0.849765	0.0708943	ns	0.581454
Indomethacin-G-Erysipelotrichaceae UCG-003 bacterium	-0.170019	0.447552	0.812709	0.144586	ns	0.701895
Telmisartan-G-Erysipelotrichaceae UCG-003 bacterium	0.0529928	0.608392	0.87632	0.035806	*	0.572392
Estradiol-17G-Erysipelotrichaceae UCG-003 bacterium	-0.0936402	0.536364	0.859646	0.0889534	ns	0.634624
Testosterone-G-Erysipelotrichaceae UCG-003 bacterium	-0.407861	0.216783	0.703198	0.498556	ns	0.878477
4-MUG-Faecalibacterium prausnitzii	-0.144124	0.468531	0.821531	0.124455	ns	0.676902
PNPG-Faecalibacterium prausnitzii	-0.0512899	0.538462	0.849765	0.0708943	ns	0.581454
Indomethacin-G-Faecalibacterium prausnitzii	0.00977358	0.58042	0.86589	0.047856	*	0.581454
Telmisartan-G-Faecalibacterium prausnitzii	-0.117362	0.48951	0.830187	0.106252	ns	0.637514
Estradiol-17G-Faecalibacterium prausnitzii	-0.483721	0.163636	0.695263	0.630685	ns	0.899597
Testosterone-G-Faecalibacterium prausnitzii	-0.295081	0.335664	0.76265	0.286123	ns	0.785542
4-MUG-Flavonifractor plautii	-0.845724	-0.528182	0.0656064	0.0775272	ns	0.581454
PNPG-Flavonifractor plautii	-0.848497	-0.535225	0.0558245	0.0729392	ns	0.581454
Indomethacin-G-Flavonifractor plautii	-0.82872	-0.485928	0.121996	0.109227	ns	0.639379
Telmisartan-G-Flavonifractor plautii	-0.845724	-0.528182	0.0656064	0.0775272	ns	0.581454
Estradiol-17G-Flavonifractor plautii	-0.796343	-0.376163	0.288904	0.254212	ns	0.785542
Testosterone-G-Flavonifractor plautii	-0.808049	-0.436631	0.18317	0.155849	ns	0.701895
4-MUG-Fusicatenibacter saccharivorans	-0.749282	-0.307692	0.323299	0.330589	ns	0.817953
PNPG-Fusicatenibacter saccharivorans	-0.545069	0.041958	0.601379	0.896986	ns	0.952551
Indomethacin-G-Fusicatenibacter saccharivorans	-0.455068	0.160839	0.672651	0.617523	ns	0.899597
Telmisartan-G-Fusicatenibacter saccharivorans	-0.706895	-0.223776	0.401716	0.484452	ns	0.867675
Estradiol-17G-Fusicatenibacter saccharivorans	-0.633686	-0.0545455	0.563777	0.873447	ns	0.951263
Testosterone-G-Fusicatenibacter saccharivorans	-0.376558	0.251748	0.72142	0.429919	ns	0.867675
4-MUG-Gemmiger formicilis	-0.166168	0.450715	0.81405	0.141425	ns	0.701895
PNPG-Gemmiger formicilis	-0.0359141	0.549309	0.853991	0.0643293	ns	0.581454
Indomethacin-G-Gemmiger formicilis	-0.224113	0.401418	0.792702	0.195884	ns	0.710959
Telmisartan-G-Gemmiger formicilis	0.0941719	0.633819	0.885588	0.0268907	*	0.572392
Estradiol-17G-Gemmiger formicilis	-0.153007	0.492029	0.843067	0.124214	ns	0.676902
Testosterone-G-Gemmiger formicilis	-0.0656064	0.528182	0.845724	0.0775272	ns	0.581454
4-MUG-Lachnoclostridium edouardi	-0.454142	0.161976	0.67329	0.615006	ns	0.899597
PNPG-Lachnoclostridium edouardi	-0.166168	0.450715	0.81405	0.141425	ns	0.701895
Indomethacin-G-Lachnoclostridium edouardi	-0.471137	0.140849	0.661296	0.662387	ns	0.905558
Telmisartan-G-Lachnoclostridium edouardi	-0.112862	0.49297	0.831599	0.103432	ns	0.636503
Estradiol-17G-Lachnoclostridium edouardi	-0.719048	-0.209568	0.44643	0.536272	ns	0.897149
Testosterone-G-Lachnoclostridium edouardi	-0.614916	-0.0633819	0.529791	0.844854	ns	0.951263
4-MUG-Lachnospira pectinoschiza	-0.695726	-0.202797	0.419985	0.527302	ns	0.891215
PNPG-Lachnospira pectinoschiza	-0.778863	-0.370629	0.258191	0.235621	ns	0.774644
Indomethacin-G-Lachnospira pectinoschiza	-0.676567	-0.167832	0.449351	0.602099	ns	0.899597
Telmisartan-G-Lachnospira pectinoschiza	-0.809731	-0.440559	0.178465	0.151735	ns	0.701895
Estradiol-17G-Lachnospira pectinoschiza	-0.72338	-0.218182	0.439173	0.519248	ns	0.883827
Testosterone-G-Lachnospira pectinoschiza	-0.765936	-0.342657	0.287851	0.275567	ns	0.785542
4-MUG-Lachnospiraceae FCS020 group bacterium	-0.30709	0.323895	0.757069	0.304397	ns	0.785542
PNPG-Lachnospiraceae FCS020 group bacterium	-0.105882	0.4983	0.833765	0.0991847	ns	0.636503
Indomethacin-G-Lachnospiraceae FCS020 group bacterium	-0.194452	0.427114	0.80395	0.166105	ns	0.701895
Telmisartan-G-Lachnospiraceae FCS020 group bacterium	-0.206917	0.416436	0.799308	0.178108	ns	0.710959
Estradiol-17G-Lachnospiraceae FCS020 group bacterium	-0.467882	0.183494	0.705691	0.589151	ns	0.899597
Testosterone-G-Lachnospiraceae FCS020 group bacterium	-0.391812	0.234913	0.712727	0.462373	ns	0.867675
4-MUG-Lachnospiraceae NK4A136 group bacterium	-0.684314	-0.181818	0.437762	0.571701	ns	0.899597
PNPG-Lachnospiraceae NK4A136 group bacterium	-0.627593	-0.0839161	0.514777	0.795415	ns	0.945047
Indomethacin-G-Lachnospiraceae NK4A136 group bacterium	-0.749282	-0.307692	0.323299	0.330589	ns	0.817953
Telmisartan-G-Lachnospiraceae NK4A136 group bacterium	-0.583206	-0.013986	0.564446	0.96559	ns	0.986135
Estradiol-17G-Lachnospiraceae NK4A136 group bacterium	-0.639114	-0.0636364	0.557521	0.852539	ns	0.951263
Testosterone-G-Lachnospiraceae NK4A136 group bacterium	-0.540124	0.048951	0.605833	0.879919	ns	0.951263
4-MUG-Mediterraneibacter faecis	-0.487689	0.119721	0.649029	0.710932	ns	0.924127
PNPG-Mediterraneibacter faecis	-0.374926	0.253527	0.72233	0.426556	ns	0.867675
Indomethacin-G-Mediterraneibacter faecis	-0.509099	0.0915516	0.632235	0.777196	ns	0.94391
Telmisartan-G-Mediterraneibacter faecis	-0.374926	0.253527	0.72233	0.426556	ns	0.867675
Estradiol-17G-Mediterraneibacter faecis	-0.373658	0.291573	0.758739	0.384324	ns	0.846219
Testosterone-G-Mediterraneibacter faecis	-0.191535	0.429588	0.805019	0.163399	ns	0.701895
4-MUG-Odoribacter splanchnicus	-0.50032	0.103219	0.639253	0.749558	ns	0.941853
PNPG-Odoribacter splanchnicus	-0.513661	0.0854228	0.628512	0.791812	ns	0.945047
Indomethacin-G-Odoribacter splanchnicus	-0.573902	0	0.573902	1	ns	1
Telmisartan-G-Odoribacter splanchnicus	-0.410678	0.213557	0.701484	0.505124	ns	0.878477
Estradiol-17G-Odoribacter splanchnicus	-0.737935	-0.247717	0.413622	0.462694	ns	0.867675
Testosterone-G-Odoribacter splanchnicus	-0.615344	-0.0640671	0.529296	0.843195	ns	0.951263
4-MUG-Parabacteroides distasonis	-0.214555	0.409808	0.796404	0.185824	ns	0.710959
PNPG-Parabacteroides distasonis	-0.43161	0.189142	0.688327	0.556033	ns	0.899597
Indomethacin-G-Parabacteroides distasonis	-0.569185	0.00700526	0.578581	0.982762	ns	0.995232
Telmisartan-G-Parabacteroides distasonis	-0.238275	0.388792	0.787075	0.211643	ns	0.746975
Estradiol-17G-Parabacteroides distasonis	-0.685695	-0.145786	0.497606	0.668862	ns	0.906932
Testosterone-G-Parabacteroides distasonis	-0.791762	-0.3993	0.226508	0.198476	ns	0.710959
4-MUG-Parabacteroides merdae	-0.608105	-0.0525395	0.537571	0.871178	ns	0.951263
PNPG-Parabacteroides merdae	-0.471726	0.140105	0.660869	0.664076	ns	0.905558
Indomethacin-G-Parabacteroides merdae	-0.524954	0.0700526	0.619066	0.828728	ns	0.951263
Telmisartan-G-Parabacteroides merdae	-0.557224	0.0245184	0.590116	0.93971	ns	0.972114
Estradiol-17G-Parabacteroides merdae	-0.563691	0.0546698	0.633761	0.87316	ns	0.951263
Testosterone-G-Parabacteroides merdae	-0.43456	0.18564	0.686412	0.563504	ns	0.899597
4-MUG-Parasutterella excrementihominis	-0.718718	-0.246485	0.381364	0.439943	ns	0.867675
PNPG-Parasutterella excrementihominis	-0.776842	-0.366206	0.262961	0.241694	ns	0.783873
Indomethacin-G-Parasutterella excrementihominis	-0.763767	-0.338037	0.292636	0.282517	ns	0.785542
Telmisartan-G-Parasutterella excrementihominis	-0.736527	-0.281697	0.348554	0.375065	ns	0.839329
Estradiol-17G-Parasutterella excrementihominis	-0.884219	-0.60553	-0.00888102	0.0483519	*	0.581454
Testosterone-G-Parasutterella excrementihominis	-0.91264	-0.711285	-0.232148	0.00949192	**	0.325437
4-MUG-Roseburia hominis	-0.524128	0.0711856	0.619768	0.825995	ns	0.951263
PNPG-Roseburia hominis	-0.676263	-0.167286	0.449799	0.603298	ns	0.899597
Indomethacin-G-Roseburia hominis	-0.691926	-0.195761	0.426001	0.542028	ns	0.897149
Telmisartan-G-Roseburia hominis	-0.628512	-0.0854228	0.513661	0.791812	ns	0.945047
Estradiol-17G-Roseburia hominis	-0.491623	0.15353	0.689869	0.652208	ns	0.899597
Testosterone-G-Roseburia hominis	-0.544538	0.0427114	0.60186	0.895145	ns	0.952551
4-MUG-Roseburia intestinalis	-0.834587	-0.500329	0.103208	0.097599	ns	0.636503
PNPG-Roseburia intestinalis	-0.854679	-0.551086	0.0333686	0.0632955	ns	0.581454
Indomethacin-G-Roseburia intestinalis	-0.768458	-0.348055	0.28222	0.267576	ns	0.785542
Telmisartan-G-Roseburia intestinalis	-0.90248	-0.681607	-0.176907	0.0146417	*	0.390447
Estradiol-17G-Roseburia intestinalis	-0.709416	-0.190693	0.462036	0.574356	ns	0.899597
Testosterone-G-Roseburia intestinalis	-0.715	-0.239288	0.387881	0.453831	ns	0.867675
4-MUG-Roseburia inulinivorans	-0.940713	-0.797203	-0.411627	0.00190037	**	0.228044
PNPG-Roseburia inulinivorans	-0.927245	-0.755245	-0.320075	0.00450844	**	0.325437
Indomethacin-G-Roseburia inulinivorans	-0.84702	-0.531469	0.0610557	0.0753623	ns	0.581454
Telmisartan-G-Roseburia inulinivorans	-0.976565	-0.916084	-0.721511	2.8428e-05	***	0.00682273
Estradiol-17G-Roseburia inulinivorans	-0.787032	-0.354545	0.311602	0.284693	ns	0.785542
Testosterone-G-Roseburia inulinivorans	-0.756011	-0.321678	0.309329	0.30791	ns	0.786153
4-MUG-Ruthenibacterium lactatiformans	-0.195088	0.426573	0.803716	0.1667	ns	0.701895
PNPG-Ruthenibacterium lactatiformans	-0.460735	0.153846	0.668706	0.633091	ns	0.899597
Indomethacin-G-Ruthenibacterium lactatiformans	-0.499049	0.104895	0.640254	0.745609	ns	0.941853
Telmisartan-G-Ruthenibacterium lactatiformans	-0.382936	0.244755	0.717827	0.443262	ns	0.867675
Estradiol-17G-Ruthenibacterium lactatiformans	-0.382766	0.281818	0.754193	0.401145	ns	0.851989
Testosterone-G-Ruthenibacterium lactatiformans	-0.596889	-0.034965	0.549973	0.914093	ns	0.966442
4-MUG-Sutterella wadsworthensis	-0.462002	0.152274	0.667815	0.63661	ns	0.899597
PNPG-Sutterella wadsworthensis	-0.450217	0.166776	0.675978	0.604419	ns	0.899597
Indomethacin-G-Sutterella wadsworthensis	-0.479282	0.13052	0.655334	0.685982	ns	0.913683
Telmisartan-G-Sutterella wadsworthensis	-0.400825	0.224785	0.707426	0.482432	ns	0.867675
Estradiol-17G-Sutterella wadsworthensis	-0.0954961	0.535028	0.859157	0.089905	ns	0.634624
Testosterone-G-Sutterella wadsworthensis	-0.00158173	0.57284	0.86302	0.0515592	ns	0.581454

## Sheet: Supplemental Material 4
Supplemental Material 4. Differential abundance of top genera between high and low deglucuronidation activity donors' microbiotas. Adjusted p = Benjamini-Hochberg-corrected p-value, HIGH = high deglucuronidation activity group, LOW = low deglucuronidation activity group, FoldChange/FC = ratio between the abundances of high and low activity groups, sig = significant, ns = not significant, * = p < …
Taxon	p	adjusted p	Mean_HIGH	Mean_LOW	FoldChange	log2FC	sig
Acutalibacter	0.638889	0.973625	0.00464837	0.00565443	0.822076	-0.282656	ns
Agathobacter	0.343434	0.973625	0.055744	0.0362576	1.53744	0.620531	ns
Agathobaculum	0.755051	0.973625	0.00592176	0.0063102	0.938443	-0.0916597	ns
Alistipes	0.106061	0.893939	0.0220541	0.00725135	3.04138	1.60473	ns
Anaerobutyricum	0.876263	0.973625	0.00350376	0.00772453	0.453589	-1.14054	ns
Anaerostipes	1	1	0.00530884	0.0126252	0.420494	-1.24984	ns
Bacteroides	0.876263	0.973625	0.097473	0.13447	0.724866	-0.464213	ns
Bifidobacterium	0.876263	0.973625	0.0111621	0.0101301	1.10187	0.13996	ns
Blautia	0.755051	0.973625	0.0382407	0.075498	0.506513	-0.98133	ns
Collinsella	0.415977	0.973625	0.00417441	0.00324061	1.28816	0.365308	ns
Coprococcus	0.530303	0.973625	0.0153707	0.0133442	1.15186	0.203971	ns
Dorea	1	1	0.00696692	0.0110494	0.630523	-0.665379	ns
Enterocloster	0.876263	0.973625	0.00678643	0.0175805	0.386021	-1.37325	ns
Erysipelotrichaceae UCG-003	0.638889	0.973625	0.00829763	0.012039	0.689232	-0.536939	ns
Faecalibacterium	0.030303	0.893939	0.21451	0.111955	1.91604	0.938131	*
Fusicatenibacter	0.343434	0.973625	0.00600354	0.0140312	0.42787	-1.22476	ns
Gemmiger	0.625512	0.973625	0.0561864	0.0435838	1.28916	0.366429	ns
Lachnoclostridium	1	1	0.00538673	0.00463156	1.16305	0.217912	ns
Lachnospira	0.343434	0.973625	0.00703345	0.0113742	0.618371	-0.693457	ns
Lachnospiraceae ND3007 group	0.876263	0.973625	0.00578908	0.00651518	0.888552	-0.170472	ns
Lachnospiraceae NK4A136 group	0.755051	0.973625	0.0139969	0.0357504	0.391516	-1.35286	ns
Lachnospiraceae UCG-004	0.14899	0.893939	0.00253775	0.00416241	0.609683	-0.713868	ns
Mediterraneibacter	0.431818	0.973625	0.00829507	0.00957345	0.866466	-0.206785	ns
Oscillibacter	0.530303	0.973625	0.0014534	0.00150954	0.962805	-0.0546845	ns
Parabacteroides	0.876263	0.973625	0.0125261	0.0193875	0.646092	-0.630189	ns
Roseburia	0.14899	0.893939	0.0310975	0.0553777	0.561554	-0.832504	ns
Ruminococcus	0.343434	0.973625	0.0300596	0.0181816	1.65329	0.725343	ns
Streptococcus	0.0732323	0.893939	0.0014472	0.00518363	0.279186	-1.8407	ns
UCG-002	0.515216	0.973625	0.0290539	0.0152346	1.9071	0.931383	ns
UCG-005	0.193096	0.965481	0.019757	0.00308452	6.4052	2.67924	ns

## Sheet: Supplemental Material 5
Supplemental Material 5. Differential abundance of top species between high and low deglucuronidation activity donors' microbiotas. Adjusted p = Benjamini-Hochberg-corrected p-value, HIGH = high deglucuronidation activity group, LOW = low deglucuronidation activity group, FoldChange/FC = ratio between the abundances of high and low activity groups, sig = significant, ns = not significant, * = p <…
Taxon	p	adjusted p	Mean_HIGH	Mean_LOW	FoldChange	log2FC	sig
Agathobaculum butyriciproducens	0.93517	1	0.0016644	0.0017823	0.933851	-0.098735	ns
Alistipes finegoldii	0.435339	0.791526	0.000643944	0.000112792	5.70915	2.51328	ns
Alistipes obesi	0.408477	0.791526	0.000480311	0.000271742	1.76753	0.821731	ns
Alistipes putredinis	0.103771	0.594142	0.00789565	0.00343951	2.29558	1.19886	ns
Anaerostipes hadrus	0.876263	0.973625	0.00380914	0.00800342	0.475939	-1.07115	ns
Bacteroides caccae	0.870088	0.973625	0.00327615	0.00574914	0.56985	-0.811345	ns
Bacteroides fragilis	0.141041	0.594142	0.000420546	0.0067378	0.062416	-4.00194	ns
Bacteroides thetaiotaomicron	0.166721	0.594142	0.000870574	0.0033606	0.259053	-1.94868	ns
Bacteroides uniformis	0.415977	0.791526	0.0115961	0.0147539	0.785971	-0.347451	ns
Bacteroides vulgatus	0.252279	0.720797	0.0237503	0.0535786	0.443279	-1.17371	ns
Bifidobacterium longum	0.62368	0.912698	0.00307166	0.00231027	1.32957	0.410957	ns
Bilophila wadsworthia	0.51299	0.815851	0.000744276	0.00138547	0.537202	-0.896464	ns
Blautia faecis	0.530303	0.815851	0.0058002	0.00407386	1.42376	0.509707	ns
Blautia massiliensis	1	1	0.00559864	0.00556342	1.00633	0.00910447	ns
Blautia obeum	0.431818	0.791526	0.00663691	0.0031223	2.12565	1.0879	ns
Colidextribacter massiliensis	0.399804	0.791526	0.000895879	0.000506419	1.76905	0.822973	ns
Collinsella aerofaciens	0.415977	0.791526	0.00391116	0.00324061	1.20692	0.271331	ns
Coprococcus catus	0.329012	0.791526	0.00211514	0.00126545	1.67145	0.741101	ns
Coprococcus comes	0.143151	0.594142	0.00464785	0.00224741	2.06809	1.0483	ns
Dorea formicigenerans	0.530303	0.815851	0.0022268	0.00255114	0.872862	-0.196174	ns
Dorea longicatena	0.870088	0.973625	0.00413921	0.00828855	0.499389	-1.00176	ns
Erysipelotrichaceae UCG-003 bacterium	0.14899	0.594142	0.00702964	0.00316027	2.22438	1.1534	ns
Faecalibacterium prausnitzii	0.030303	0.577436	0.154709	0.0819238	1.88845	0.917202	*
Flavonifractor plautii	0.0720155	0.594142	0.000671261	0.00288319	0.232819	-2.10272	ns
Fusicatenibacter saccharivorans	0.343434	0.791526	0.00600354	0.0140312	0.42787	-1.22476	ns
Gemmiger formicilis	0.141041	0.594142	0.0230773	0.00991622	2.32723	1.21861	ns
Lachnoclostridium edouardi	0.190745	0.594142	0.00315045	0.00113518	2.77529	1.47264	ns
Lachnospira pectinoschiza	0.755051	0.943813	0.0063247	0.00986041	0.641424	-0.64065	ns
Lachnospiraceae FCS020 group bacterium	0.1163	0.594142	0.000232494	7.19885e-05	3.2296	1.69136	ns
Lachnospiraceae NK4A136 group bacterium	0.638889	0.912698	0.00123716	0.00353154	0.350318	-1.51326	ns
Mediterraneibacter faecis	0.870088	0.973625	0.00265856	0.00387636	0.685839	-0.544058	ns
Odoribacter splanchnicus	0.508444	0.815851	0.000482266	0.000192884	2.50029	1.32209	ns
Parabacteroides distasonis	0.193096	0.594142	0.00702099	0.00406184	1.72852	0.789539	ns
Parabacteroides merdae	1	1	0.00550509	0.0142109	0.387386	-1.36816	ns
Parasutterella excrementihominis	1	1	0.000830334	0.00285383	0.290955	-1.78113	ns
Roseburia hominis	0.740923	0.943813	0.000641413	0.00098531	0.650976	-0.619324	ns
Roseburia intestinalis	0.0433077	0.577436	0.000658858	0.0272603	0.0241691	-5.37069	*
Roseburia inulinivorans	0.010101	0.40404	0.00338023	0.00989566	0.341588	-1.54967	*
Ruthenibacterium lactatiformans	0.755051	0.943813	0.000294268	0.000781359	0.37661	-1.40886	ns
Sutterella wadsworthensis	0.736276	0.943813	0.00133931	0.00163984	0.816732	-0.292065	ns

## Sheet: Supplemental Material 6
Supplemental Material 6. Differential abundance of top genera between female (F) and male (M) donors' microbiotas. Adjusted p = Benjamini-Hochberg-corrected p-value, FoldChange/FC = ratio between the abundances of female and male donors, sig = significant, ns = not significant, * = p < 0.05, ** = p < 0.01, *** = p < 0.001.
Taxon	p	adjusted p	Mean_F	Mean_M	FoldChange	log2FC	sig
Acutalibacter	0.0479798	0.719697	0.0068697	0.00254457	2.69975	1.43283	*
Agathobacter	0.431818	0.719697	0.0458449	0.0501164	0.914767	-0.128523	ns
Agathobaculum	0.431818	0.719697	0.00528697	0.00719891	0.734413	-0.445337	ns
Alistipes	0.0176768	0.530303	0.0234566	0.00528794	4.43587	2.14922	*
Anaerobutyricum	1	1	0.00375269	0.00737603	0.508768	-0.97492	ns
Anaerostipes	0.530303	0.837321	0.00496296	0.0131095	0.378579	-1.40133	ns
Bacteroides	0.431818	0.719697	0.0837116	0.153736	0.544515	-0.876957	ns
Bifidobacterium	0.755051	0.943813	0.00931554	0.0127152	0.732631	-0.448841	ns
Blautia	1	1	0.0395348	0.0736862	0.536529	-0.898273	ns
Collinsella	0.684221	0.943813	0.00311282	0.00472684	0.658541	-0.602655	ns
Coprococcus	0.876263	1	0.0143371	0.0147911	0.969304	-0.0449796	ns
Dorea	0.755051	0.943813	0.00672912	0.0113823	0.591189	-0.758309	ns
Enterocloster	0.431818	0.719697	0.00549193	0.0193928	0.283195	-1.82013	ns
Erysipelotrichaceae UCG-003	0.876263	1	0.00767166	0.0129153	0.593997	-0.751472	ns
Faecalibacterium	0.267677	0.719697	0.18712	0.150301	1.24497	0.316111	ns
Fusicatenibacter	0.638889	0.943813	0.00815164	0.0110239	0.739453	-0.43547	ns
Gemmiger	0.193096	0.719697	0.0634433	0.033424	1.89814	0.924585	ns
Lachnoclostridium	0.14899	0.719697	0.00389026	0.00672662	0.578338	-0.790014	ns
Lachnospira	0.267677	0.719697	0.0066418	0.0119225	0.557083	-0.844035	ns
Lachnospiraceae ND3007 group	0.431818	0.719697	0.00815548	0.00320221	2.54683	1.3487	ns
Lachnospiraceae NK4A136 group	0.343434	0.719697	0.0259662	0.0189934	1.36712	0.451136	ns
Lachnospiraceae UCG-004	0.431818	0.719697	0.00264382	0.00401391	0.658666	-0.602382	ns
Mediterraneibacter	0.755051	0.943813	0.00980127	0.00746477	1.313	0.392871	ns
Oscillibacter	1	1	0.00152077	0.00141522	1.07459	0.10378	ns
Parabacteroides	1	1	0.0167256	0.0135082	1.23818	0.308225	ns
Roseburia	0.343434	0.719697	0.0346464	0.0504093	0.687301	-0.540986	ns
Ruminococcus	0.267677	0.719697	0.0322241	0.0151513	2.12682	1.0887	ns
Streptococcus	0.267677	0.719697	0.00209416	0.00427789	0.48953	-1.03053	ns
UCG-002	0.415977	0.719697	0.0298252	0.0141547	2.10709	1.07525	ns
UCG-005	0.143151	0.719697	0.0198729	0.00292215	6.80079	2.7657	ns

## Sheet: Supplemental Material 7
Supplemental Material 7. Differential abundance of top species between female (F) and male (M) donors' microbiotas. Adjusted p = Benjamini-Hochberg-corrected p-value, FoldChange/FC = ratio between the abundances of female and male donors, sig = significant, ns = not significant, * = p < 0.05, ** = p < 0.01, *** = p < 0.001.
Taxon	p	adjusted p	Mean_F	Mean_M	FoldChange	log2FC	sig
Agathobaculum butyriciproducens	0.80721	1	0.00152644	0.00197545	0.772704	-0.372013	ns
Alistipes finegoldii	0.435339	1	0.000643944	0.000112792	5.70915	2.51328	ns
Alistipes obesi	1	1	0.000391252	0.000396426	0.986948	-0.018954	ns
Alistipes putredinis	0.00568126	0.22725	0.00896629	0.00194062	4.62031	2.20799	**
Anaerostipes hadrus	0.638889	1	0.00361775	0.00827137	0.437382	-1.19304	ns
Bacteroides caccae	0.252279	0.917379	0.00272754	0.00651719	0.418515	-1.25665	ns
Bacteroides fragilis	1	1	0.00200894	0.00451405	0.44504	-1.16799	ns
Bacteroides thetaiotaomicron	0.222415	0.917379	0.000974761	0.00321474	0.303216	-1.72158	ns
Bacteroides uniformis	1	1	0.0105301	0.0162464	0.648151	-0.625598	ns
Bacteroides vulgatus	0.870088	1	0.0122536	0.069674	0.17587	-2.50742	ns
Bifidobacterium longum	0.326453	1	0.00194468	0.00388805	0.500169	-0.999513	ns
Bilophila wadsworthia	0.870088	1	0.00108411	0.000909693	1.19174	0.253065	ns
Blautia faecis	0.14899	0.917379	0.006739	0.00275953	2.44208	1.28811	ns
Blautia massiliensis	0.876263	1	0.00437496	0.00727658	0.601238	-0.733992	ns
Blautia obeum	0.343434	1	0.00664301	0.00311377	2.13343	1.09317	ns
Colidextribacter massiliensis	0.238494	0.917379	0.00114066	0.000163727	6.96686	2.80051	ns
Collinsella aerofaciens	0.684221	1	0.00306509	0.0044251	0.692659	-0.529782	ns
Coprococcus catus	0.515216	1	0.00208083	0.00131348	1.58421	0.663763	ns
Coprococcus comes	0.80721	1	0.00385967	0.00335086	1.15184	0.203945	ns
Dorea formicigenerans	1	1	0.0026183	0.00200304	1.30717	0.386442	ns
Dorea longicatena	0.413508	1	0.00337508	0.00935834	0.36065	-1.47133	ns
Erysipelotrichaceae UCG-003 bacterium	0.530303	1	0.0064571	0.00396182	1.62983	0.704724	ns
Faecalibacterium prausnitzii	0.530303	1	0.136659	0.107193	1.27489	0.35037	ns
Flavonifractor plautii	0.190745	0.917379	0.000920401	0.00253439	0.363164	-1.46131	ns
Fusicatenibacter saccharivorans	0.638889	1	0.00815164	0.0110239	0.739453	-0.43547	ns
Gemmiger formicilis	0.51299	1	0.0201668	0.0139909	1.44143	0.527499	ns
Lachnoclostridium edouardi	1	1	0.00248784	0.00206282	1.20604	0.270274	ns
Lachnospira pectinoschiza	0.638889	1	0.00607377	0.0102117	0.594785	-0.749559	ns
Lachnospiraceae FCS020 group bacterium	1	1	0.000147888	0.000190438	0.776566	-0.36482	ns
Lachnospiraceae NK4A136 group bacterium	0.876263	1	0.00159392	0.00303208	0.525685	-0.927729	ns
Mediterraneibacter faecis	0.190745	0.917379	0.00391911	0.00211158	1.85601	0.892201	ns
Odoribacter splanchnicus	0.508444	1	0.000482266	0.000192884	2.50029	1.32209	ns
Parabacteroides distasonis	1	1	0.00492719	0.00699316	0.704573	-0.505178	ns
Parabacteroides merdae	0.80721	1	0.0117984	0.00540026	2.18478	1.12749	ns
Parasutterella excrementihominis	0.252279	0.917379	0.000665573	0.00308449	0.215781	-2.21236	ns
Roseburia hominis	0.363226	1	0.000901835	0.000620719	1.45289	0.538923	ns
Roseburia intestinalis	0.177931	0.917379	0.00327485	0.0235979	0.138777	-2.84916	ns
Roseburia inulinivorans	0.0479798	0.917379	0.00402189	0.00899733	0.44701	-1.16162	*
Ruthenibacterium lactatiformans	0.20202	0.917379	0.00038447	0.000655075	0.58691	-0.768789	ns
Sutterella wadsworthensis	0.736276	1	0.00133931	0.00163984	0.816732	-0.292065	ns
